# Supplementary material for: Comparison of the Automated OvaCyte Telenostic Faecal Analyser versus the McMaster and Mini-FLOTAC Techniques in the Estimation of Helminth Faecal Egg Counts in Equine
Source: Animals (Basel). 2023 Dec 16;13(24):3874. doi: 10.3390/ani13243874 (PMC10740962; doi:10.3390/ani13243874)
Supplement: Supplementary file 1 [file animals-13-03874-s001.zip]

Archive with 1 entries (1 files):
- animals-2750844-supplementary.xlsx
