# Supplementary material for: Comparison of the Automated OvaCyte Telenostic Faecal Analyser versus the McMaster and Mini-FLOTAC Techniques in the Estimation of Helminth Faecal Egg Counts in Equine
Source: Animals (Basel). 2023 Dec 16;13(24):3874. doi: 10.3390/ani13243874 (PMC10740962; doi:10.3390/ani13243874)
Supplement: Supplementary file 1 [file animals-13-03874-s001.zip › animals-2750844-supplementary.xlsx]

## Sheet: Table S1
		Apparent prevalence of helminth species in 783 equine faecal samples tested using McMaster and OvCyte Telenostic techniuques
		Parasites	Number of positive horses with different egg counts in different Techniques
			OvaCyte Telenostic (OCT)				McMaster (MCM)
			At least 1 egg	>100 eggs	>500 eggs	>1000 eggs	At least 1 egg	>100 eggs	>500 eggs	>1000 eggs
		Strongyles	562	343	186	85	393	352	168	81
		Parascaris spp.	51	14	6	3	18	14	7	3
		Strongyloides westeri	127	18	0	7	11	11	10	9
		Anoplocephala spp.	41	0	14	0	4	2	0	0
